# Supplementary material for: Brain functional topology differs by sex in cognitively normal older adults
Source: Cereb Cortex Commun. 2022 Jun 27;3(3):tgac023. doi: 10.1093/texcom/tgac023 (PMC9252274; doi:10.1093/texcom/tgac023)
Supplement: CCC_Suppl_Tab_1_tgac023 [file ccc_suppl_tab_1_tgac023.xlsx]

## Sheet: Sheet1
index	ROI	1. Prefrontal 2. Other areas of the frontal lobe 3. Temporal 4. Occipital 5. Parietal 6. Central	name
1	Precentral L	2	PreCG L
2	Precentral R	2	PreCG R
3	Frontal Sup 2 L	1	SFGdor L
4	Frontal Sup 2 R	1	SFGdor R
5	Frontal Mid 2 L	1	MFG L
6	Frontal Mid 2 R	1	MFG R
7	Frontal Inf Oper L	1	IFGoperc L
8	Frontal Inf Oper R	1	IFGoperc R
9	Frontal Inf Tri L	1	IFGtriang L
10	Frontal Inf Tri R	1	IFGtriang R
11	Frontal Inf Orb 2 L	1	ORBinf L
12	Frontal Inf Orb 2 R	1	ORBinf R
13	Rolandic Oper L	2	ROL L
14	Rolandic Oper R	2	ROL R
15	Supp Motor Area L	2	SMA L
16	Supp Motor Area R	2	SMA R
17	Olfactory L	1	OLF L
18	Olfactory R	1	OLF R
19	Frontal Sup Medial L	1	SFGmed L
20	Frontal Sup Medial R	1	SFGmed R
21	Frontal Med Orb L	1	ORBmed L
22	Frontal Med Orb R	1	ORBmed R
23	Rectus L	1	REC L
24	Rectus R	1	REC R
25	OFCmed L	1	OFCmed L
26	OFCmed R	1	OFCmed R
27	OFCant L	1	OFCant L
28	OFCant R	1	OFCant R
29	OFCpost L	1	OFCpost L
30	OFCpost R	1	OFCpost R
31	OFClat L	1	OFClat L
32	OFClat R	1	OFClat R
33	Insula L	3	INS L
34	Insula R	3	INS R
35	Cingulate Ant L	1	ACC L
36	Cingulate Ant R	1	ACC R
37	Cingulate Mid L	2	MCC L
38	Cingulate Mid R	2	MCC R
39	Cingulate Post L	5	PCC L
40	Cingulate Post R	5	PCC R
41	Hippocampus L	3	HIP L
42	Hippocampus R	3	HIP R
43	ParaHippocampal L	3	PHG L
44	ParaHippocampal R	3	PHG R
45	Amygdala L	3	AMYG L
46	Amygdala R	3	AMYG R
47	Calcarine L	4	CAL L
48	Calcarine R	4	CAL R
49	Cuneus L	4	CUN L
50	Cuneus R	4	CUN R
51	Lingual L	4	LING L
52	Lingual R	4	LING R
53	Occipital Sup L	4	SOG L
54	Occipital Sup R	4	SOG R
55	Occipital Mid L	4	MOG L
56	Occipital Mid R	4	MOG R
57	Occipital Inf L	4	IOG L
58	Occipital Inf R	4	IOG R
59	Fusiform L	3	FFG L
60	Fusiform R	3	FFG R
61	Postcentral L	5	PoCG L
62	Postcentral R	5	PoCG R
63	Parietal Sup L	5	SPG L
64	Parietal Sup R	5	SPG R
65	Parietal Inf L	5	IPL L
66	Parietal Inf R	5	IPL R
67	SupraMarginal L	5	SMG L
68	SupraMarginal R	5	SMG R
69	Angular L	5	ANG L
70	Angular R	5	ANG R
71	Precuneus L	5	PCUN L
72	Precuneus R	5	PCUN R
73	Paracentral Lobule L	5	PCL L
74	Paracentral Lobule R	5	PCL R
75	Caudate L	6	CAU L
76	Caudate R	6	CAU R
77	Putamen L	6	PUT L
78	Putamen R	6	PUT R
79	Pallidum L	6	PAL L
80	Pallidum R	6	PAL R
81	Thalamus L	6	THA L
82	Thalamus R	6	THA R
83	Heschl L	3	HES L
84	Heschl R	3	HES R
85	Temporal Sup L	3	STG L
86	Temporal Sup R	3	STG R
87	Temporal Pole Sup L	3	TPOsup L
88	Temporal Pole Sup R	3	TPOsup R
89	Temporal Mid L	3	MTG L
90	Temporal Mid R	3	MTG R
91	Temporal Pole Mid L	3	TPOmid L
92	Temporal Pole Mid R	3	TPOmid R
93	Temporal Inf L	3	ITG L
94	Temporal Inf R	3	ITG R
