# Supplementary material for: Brain functional topology differs by sex in cognitively normal older adults
Source: Cereb Cortex Commun. 2022 Jun 27;3(3):tgac023. doi: 10.1093/texcom/tgac023 (PMC9252274; doi:10.1093/texcom/tgac023)
Supplement: CCC_Suppl_Tab_2_tgac023 [file ccc_suppl_tab_2_tgac023.xlsx]

## Sheet: Supplementary Table 1
Metrics	Contrast	ROI	p value	Metrics	Contrast	ROI	p value
Nodal strength	W<M	OFCmed L	0.0040953	Nodal efficiency	W<M	Frontal Sup 2 R	0.0125726
		OFCmed R	0.0258512			Frontal Inf Oper L	0.00445832
		OFCpost R	0.0104852			Frontal Inf Oper R	0.0088447
		Precentral L	0.0319734			Frontal Inf Orb 2 R	0.0332319
		Precentral R	0.00504008			Frontal Sup Medial R	0.0190788
		Rolandic Oper R	1.87024e-05			Rectus L	0.000246442
		Fusiform L	1.56816e-08			Rectus R	0.000104378
		Fusiform R	0.0177858			OFCmed L	1.82426e-05
		Temporal Sup R	0.03065			OFCmed R	8.38351e-05
		Temporal Pole Mid L	4.62181e-06			OFCant R	0.0147104
		Temporal Pole Mid R	0.00696675			OFCpost L	0.0208474
		Temporal Inf L	3.06437e-05			OFCpost R	0.000226416
		Temporal Inf R	0.00070835			Precentral L	0.00021571
		Cuneus R	0.00443488			Precentral R	6.11815e-06
		Occipital Sup L	0.0196202			Rolandic Oper R	8.01673e-06
		Occipital Sup R	4.02792e-07			Supp Motor Area L	0.00693833
		Occipital Mid L	0.00099905			Supp Motor Area R	0.0138611
		Occipital Mid R	0.0473617			ParaHippocampal L	3.621e-05
		Paracentral Lobule R	0.0138279			ParaHippocampal R	3.83322e-05
	W>M	Caudate R	5.38487e-05			Amygdala R	0.01031
		Putamen L	0.00643289			Fusiform L	2.46958e-09
		Thalamus L	1.90078e-10			Fusiform R	0.000347192
		Thalamus R	1.4544e-10			Temporal Sup R	0.00509079
Clustering coefficient	W<M	Olfactory L	0.00950094			Temporal Pole Sup L	0.0114858
		OFClat L	0.0438197			Temporal Pole Sup R	0.00474722
		Hippocampus L	2.02976e-05			Temporal Mid L	0.026547
		Hippocampus R	2.94291e-05			Temporal Mid R	0.00366568
		ParaHippocampal L	0.00145764			Temporal Pole Mid L	1.83516e-09
		ParaHippocampal R	0.0189904			Temporal Pole Mid R	2.22092e-05
		Amygdala R	1.23973e-05			Temporal Inf L	4.1568e-05
		Temporal Pole Mid L	0.00189944			Temporal Inf R	0.000469943
		Calcarine L	0.00624891			Cuneus L	0.000408854
		Lingual L	0.0133128			Cuneus R	2.0048e-05
		Lingual R	9.0508e-05			Lingual L	0.000162179
		Occipital Inf R	0.00339719			Lingual R	0.00114089
	W>M	Thalamus L	0.0452844			Occipital Sup L	0.000979064
		Thalamus R	0.00407811			Occipital Sup R	9.76206e-07
Nodal efficiency	W<M	Occipital Mid L	2.65389e-07			Parietal Sup R	4.11639e-05
		Occipital Mid R	8.81116e-05			Parietal Inf L	0.0109252
		Occipital Inf L	0.00571843			Precuneus R	0.0162054
		Postcentral L	0.000375365			Paracentral Lobule R	7.63945e-05
		Postcentral R	0.000197753		W>M	Thalamus L	1.25458e-05
		Parietal Sup L	0.00361206			Thalamus R	1.35006e-05
